# Supplementary material for: Preventive Effects of Collagen-Derived Dipeptide Prolyl-Hydroxyproline against Dexamethasone-Induced Muscle Atrophy in Mouse C2C12 Skeletal Myotubes
Source: Biomolecules. 2023 Nov 5;13(11):1617. doi: 10.3390/biom13111617 (PMC10669392; doi:10.3390/biom13111617)
Supplement: Supplementary file 1 [file biomolecules-13-01617-s001.zip]

Archive with 1 entries (1 files):
- biomolecules-2590267-supplementary.pdf
